# Supplementary material for: Determination of Parabens and Phenolic Compounds in Dairy Products through the Use of a Two-Step Continuous SPE System Including an Enhanced Matrix Removal Sorbent in Combination with UHPLC−MS/MS
Source: Foods. 2023 Jul 31;12(15):2909. doi: 10.3390/foods12152909 (PMC10418826; doi:10.3390/foods12152909)
Supplement: Supplementary file 1 [file foods-12-02909-s001.zip]

Archive with 1 entries (1 files):
- foods-2508127-supplementary.pdf
